# Supplementary material for: Can Satellite Remote Sensing Assist in the Characterization of Yeasts Related to Biogeographical Origin?
Source: Sensors (Basel). 2023 Feb 11;23(4):2059. doi: 10.3390/s23042059 (PMC9962804; doi:10.3390/s23042059)
Supplement: Supplementary file 1 [file sensors-23-02059-s001.zip]

Archive with 1 entries (1 files):
- sensors-2191562-supplementary.pdf
